# Supplementary material for: A primary cilia–autophagy axis in hippocampal neurons is essential to maintain cognitive resilience
Source: Nat Aging. 2025 Feb 21;5(3):450–67. doi: 10.1038/s43587-024-00791-0 (PMC11922775; doi:10.1038/s43587-024-00791-0)
Supplement: Supplementary file 2 — Statistical source data. [file 43587_2024_791_MOESM2_ESM.xlsx]

## Sheet: Fig 1C
	Veh	OCN
	n=12	n=10
	0.9	2.5
	2.375	2
	1.85714	1.2
	1.66667	2.33333
	1.625	2
	1.625
	1.41667
	2.25	4
	1	3.125
	2	3.66667
	2	4.6
	2.72727	2.83333

## Sheet: Fig 1E
				WT+ Veh	WT+OCN	Mut+OCN
				n=3	n=3	n=3
				1.5	4.67	1
				1.5	2.88	1.4
				0.61	2.13	0.85
