# Supplementary material for: A primary cilia–autophagy axis in hippocampal neurons is essential to maintain cognitive resilience
Source: Nat Aging. 2025 Feb 21;5(3):450–67. doi: 10.1038/s43587-024-00791-0 (PMC11922775; doi:10.1038/s43587-024-00791-0)
Supplement: Supplementary file 3 — Statistical source data. [file 43587_2024_791_MOESM3_ESM.xlsx]

## Sheet: Fig 2A
	TULP3		KIF3A		IFT20		IFT88		LC3B II
	Veh	OCN	Veh	OCN	Veh	OCN	Veh	OCN	Veh	OCN
	n=4	n=5	n=4	n=5	n=7	n=7	n=4	n=4	n=7	n=7
	1.33836	1.16797	0.712941	3.30502	1.07307	1.00306	0.990783	1.4372	0.813737	1.38942
	0.935238	1.71446	0.538638	3.621	1.05212	1.19781	0.759441	1.70781	0.890572	1.69256
	1.15297	2.09805	1.70673	2.48609	0.903897	1.23108	1.19852	1.75734	1.08939	1.55412
	0.573432	1.62048	1.04169	2.13428	0.970908	1.01516	1.05125	0.694844	1.2063	1.64692
		2.13154		2.14528	0.533304	1.40922			0.822437	1.55636
					1.27909	1.69304			0.938697	1.28601
					1.18761	1.46433			1.23887	1.49599

## Sheet: Fig 2B
				RT-qPCR	Ift20			WB	IFT20		GPR158
					Sh-Scrb	ShIft20			Sh-Scrb	ShIft20	Sh-Scrb	ShIft20
					n=4	n=5			n=8	n=9	n=8	n=7
					1.25447	0.52018			1.10522	0.481492	0.829477
					1.0166	0.941968			0.828407	0.0820293	1.08665	0.757964
					0.833401	0.786626			1.30229	0.339885	1.07796	0.679683
					0.94088	0.926856			0.764087	0.342909	1.00591	0.61844
						0.607273			0.945446	0.489798	0.837425	0.384159
									0.975958	0.887609	1.01265	0.608635
									1.18304	0.588453	1.30714	0.542078
									0.895553	0.479713	0.842786	0.809143
										0.684141

## Sheet: Fig 2C
	IFT20			LC3B II			BECLIN1
	Sh-Scrb + Veh	Sh-Scrb + OCN	Sh-Ift20 + OCN	Sh-Scrb + Veh	Sh-Scrb + OCN	Sh-Ift20 + OCN	Sh-Scrb + Veh	Sh-Scrb + OCN	Sh-Ift20 + OCN
	n=4	n=5	n=5	n=4	n=5	n=5	n=4	n=4	n=5
	1.1313	1.03591	0.466833	0.786957	1.4389	1.07165	0.920298	1.21387	0.86888
	0.614476	0.915428	0.41339	1.34341	1.70983	0.712937	0.977989	1.3546	0.836262
	0.982849	1.00935	0.587807	0.984363	1.42021	0.9032	1.06147	1.53643	1.04321
	1.27138	1.83638	0.328976	0.885265	2.17918	1.10836	1.04024	1.34378	1.2162
		2.07966	0.747876		2.04305	1.52237			1.20365
