# Supplementary material for: A primary cilia–autophagy axis in hippocampal neurons is essential to maintain cognitive resilience
Source: Nat Aging. 2025 Feb 21;5(3):450–67. doi: 10.1038/s43587-024-00791-0 (PMC11922775; doi:10.1038/s43587-024-00791-0)
Supplement: Supplementary file 4 — Statistical source data. [file 43587_2024_791_MOESM4_ESM.xlsx]

## Sheet: Fig 3A
						LC3B punctae			p62 punctae
						Sh-scrb	sh-Ift20	sh-Kif3a	Sh-scrb	sh-Ift20	sh-Kif3a
						n=5	n=4	n=5	n=5	n=4	n=5
						0.994091	0.118295	0.812529	0.961976	1.61593	1.08331
						1.03652	0.913922	0.563021	0.85749	0.967269	2.06785
						1.0125	0.825971	0.28286	1.15949	1.09008	1.88661
						1.134	0.832687	1.15208	1.05238	1.37947	1.13629
						0.822886		0.395311	0.96866		1.43514

## Sheet: Fig 3B
LC3B II/b-actin
	Sh-scrb	sh-Ift20
	n=8	n=9
	1.05417	0.901653
	0.92907	0.843823
	1.21205	0.662994
	0.804715	0.501055
	1.02097	0.68744
	0.989091	0.988492
	0.995141	0.884191
	0.994798	0.969597
		0.98473

## Sheet: Fig 3C
p62 punctae
	Sh-scrb	sh-Ift20
	n=7	n=8
	0.908586	1.0117
	0.981935	1.09956
	0.877884	1.43116
	1.2316	1.1944
	0.989615	1.33026
	0.957975	1.10504
	1.05241	1.37153
		1.23363

## Sheet: Fig 3D
				PC length
					Sh-scrb	sh-Ift20
					n=5	n=5
					3.17632	5.17664
					3.42806	3.72909
					3.51292	4.2321
					3.02297	3.82638
					3.02902	3.21793
