# Supplementary material for: A primary cilia–autophagy axis in hippocampal neurons is essential to maintain cognitive resilience
Source: Nat Aging. 2025 Feb 21;5(3):450–67. doi: 10.1038/s43587-024-00791-0 (PMC11922775; doi:10.1038/s43587-024-00791-0)
Supplement: Supplementary file 5 — Statistical source data. [file 43587_2024_791_MOESM5_ESM.xlsx]

## Sheet: Fig 4A
	Discrimination index					Preference index
	Sh-scrb	sh-Ift20	Sh-scrb	sh-Kif3a		Sh-scrb	sh-Ift20	sh-Ift20	sh-Kif3a
	n=17	n=19	n=11	n=9		n=17	n=19	n=11	n=9
	0.27021	0.421154	0.038	0.299		63.5105	71.0577	51.9	64.95
	0.239826	0.219467	0.025	-0.052		61.9913	60.9734	51.27	47.39
	0.493542	0.315118	0.25	0.044		74.6771	65.7559	62.49	52.18
	0.131309	0.318131	0.125	-0.024		56.5654	65.9066	56.23	48.81
	0.380362	0.249377	0.206	0.016		69.0181	62.4689	60.32	50.81
	0.265777	0.388975	0.171	-0.012		63.2888	69.4488	58.55	49.42
	0.463901	0.154514	0.066	0.036		73.1951	57.7257	53.29	51.78
	0.499929		0.29	-0.382		74.9964		64.49	30.91
	0.361692	0.0725822	0.133	-0.093		68.0846	53.6291	56.67	45.36
	0.647695	0.263744	0.281			82.3848	63.1872	64.04
			0.184					59.18
		0.309069					65.4535
	0.399218	-0.030264				69.9609	48.4868
	0.32668	-0.155216				66.334	42.2392
		0.33428					66.714
	0.322991	0.274704				66.1496	63.7352
	0.44001	0.284487				72.0005	64.2244
		0.269697					63.4849
	0.136059	0.240679				56.803	62.034
	0.0960862	0.189924				54.8043	59.4962
	0.440048	0.422288				72.0024	71.1144

## Sheet: Fig 4B
	Training					testing
	Sh-scrb	sh-Ift20	Sh-scrb	sh-Kif3a		Sh-scrb	sh-Ift20	sh-Ift20	sh-Kif3a
	n=12	n=15	n=16	n=13		n=12	n=15	n=16	n=13
	16.6	12.02	0.85	11.14		16.91	13.66	47.58	36.73
	27.27	11.44	9.93	3.46		34.23	20.01	53.1	21.68
	23.46	10.57	12.94	0		47.3	10.06	28.71	14.12
	31.87	4.42	21.71	4.14		41.42	5.48	21.28	39.42
	15.56	6.07	4.5	6.82		13.38	13.16	60.55	36.29
	4.65	30.41	7.35	8.03		43.25	18.48	34.32	11.29
	11.37	5.28	1.92			46.87	0	62.18
	17.24	28.2	2.85			31.72	4.8	23.11
	19.47	1.67	12.47			21.25	3.98	56.8
	16.41	7.08				20.91	6.43
	9.22	6.98	24.85	5.06		37.97	16.39	36.29	47.93
	15.24	11.21	26.17	41.33		43.47	32.21	48.81	39.02
		8.53	15.67	23.89			14.21	54.72	30.45
		22.55	26.42	17.9			54.86	31.47	49.14
		14.03	19.8	37.64			16.5	45.25	51.93
			20.65	15.28				40.88	36.25
			13.75	7.24				51.58	23.69

## Sheet: Fig 4C
						MWM	Escape latency
							Sh-scrb	sh-Ift20	Sh-scrb	sh-Kif3a
							n=20	n=20	n=11	n=9
							Sh-scrb	n=20																			sh-Ift20	n=20
						1	108	98.5	101.3	59	112.8	55	33.8	43	82.5	98	62.3	93	120	35.3	65.5	118	28.5	56.5	73.8	42.8	82.8	101.8	76.3	60.3	117.3	117.8	96.5	120	76.8	67.8	120	77.8	88	64.8	98.8	77	120	98.8	74.3	94.3
						2	44.5	51	116.5	32.8	84.3	39.3	36.3	37.5	57.3	41.5	102	20	38.5	31.5	59.5	110.5	39.3	42.3	85.8	17.5	32.5	77.3	50	41.3	41.5	98.8	41.5	96.5	42	24	120	56.8	53.8	26	49.3	37.5	60.5	76.3	31.5	32.3
						3	46.5	26.3	41.5	11.5	26	25.5	33.3	20.8	14.5	24.8	57.3	12.5	18	9.3	11.8	44.3	12.3	9.8	29.5	29.3	50.8	49.5	22.3	39.5	53.5	45.3	72.5	32	30.8	51.8	95.8	22.8	17.5	22.8	53.3	18.8	35.3	19.3	42.5	65.5
						4	18	9.5	24.3	7	10.3	8	20.3	20.3	10.8	26.8	56	19.8	9.3	10.3	15	34	5	7	38.5	11.3	17.3	26.3	26	89.3	81.3	43.8	34.3	81	65.3	13.8	115	26.8	12.8	13.5	46.3	10.5	40	42.8	43.3	24.8
						5	11	19.5	23	9.8	20.8	9.5	7.8	13.8	14.8	13.5	68.3	10	9.3	8.3	5	49.8	14	8.8	29.3	6.3	44.5	8.5	18	111.3	107	26.5	23.8	120	29	16.5	69.8	97	8.3	14.8	54.3	10	26.8	39.8	34.8	16.5
						6	8.5	12.5	28	7.5	16.8	17.8	7	15.5	8.8	17.3	83.5	12.5	7.5	8	13	12	13.8	8.8	12.5	13.5	33.3	39.3	17.5	32.5	51.5	15.8	36.8	86.5	14.5	13.8	50.5	108.5	10.5	11.3	23.3	22	38	53	16.8	29.5
						7	18.8	10.5	26.5	28.5	5	8.8	8.5	10.3	7.3	11.5	93.8	16.5	8.5	12.5	42.3	7.5	8.5	7.5	7.5	5.5	9.3	19	17	30.5	21.5	26.3	19.5	102.5	21.8	8	45.8	58.3	10	7	16.5	11.8	53.3	73	27.5	17
						8	11	10.5	10	12	10	9.3	9.3	8	8	5.8	17.8	6.5	10.8	20	12	7.5	5.5	8	14.5	12	48.3	14	34.5		12.5	13	17.8	80.5	15	7.3	43	54	6.8	7.8	14.3	15.8	26.3	75	16	17.8
						9	7.3	15.8	19.8	8.3	7	6.3	4	9.8	4.8	9.3	28.5	8.3	6	6.8	6.8	7	7	10.5	16.3	5.5	11	39.8	21.5	88	55.8	20.5	28	67.8	11.3	7.3	72.3	74.3	7.5	9.3	39.3	12.5	20.8	38.5	77.5	11.8
							Sh-scrb	n=11										sh-Kif3a	n=9
						day 1	64.5	71.25	72	85	120	83.75	69.75	81	103.75	60.25	81	120	50.75	96.75	77.75	120	120	101.75	120	54.25
						day 2	16	37.3	31.8	47.3	63.5	8.8	53	22.5	67.5	15.5	22.5	55	32.25	110.5	12	68.75	105.25	23.25	84	65.25
						day 3	42.75	17.25	21.5	30.75	18.75	22.25	53.75	63	32.5	16.75	15.5	13.75	26.25	120	49.25	78.5	43.5	87.25	51.75	34
						day 4	12.25	22	25.5	50.25	7.5	12	53	21.75	52	23	12	27.75	45	69.75	44.75	85.25	67	39.75	91	28.5
						day 5	11.5	10.75	6.5	52.25	28.75	6.25	75.25	35	14.5	40.25	10.75	17.75	58.75	60	15.25	94.5	92.75	14.75	63.5	73.25
						day 6	33.75	15.25	43.5	38.5	23.75	5	32.75	25.5	39	6.75	24	72	23	120	28.75	120	91.25	24.75	88	27.5
						day 7	8.5	4	13.25	35.75	22.75	15	19.5	12.25	23.25	5.5	43	87.5	19.5	85.75	22	101	120	9.5	96.5	25.75
						day 8	14.75	9.75	9	29	15.5	6.75	6.75	15	8.75	12	7.5	12.5	31	120	23.75	82	105.75	15.25	32.75	31.5
						day 9	8.25	6	5	13.75	14.5	17	9.5	12.5	70.5	16.25	6	29.25	40.5	120	75	52	59.25	13.75	48.5	19.5

## Sheet: Fig 4D
	Discrimination index			Preference index
	Sh-scrb	sh-Ift20		Sh-scrb	sh-Ift20
	n=18	n=17		n=18	n=17
	0.250411	0.213531		62.5205	60.6765
	0.330861	0.287053		66.543	64.3526
	0.36553	0.344602		68.2765	67.2301
	0.536621	-0.0871722		76.831	45.6414
	0.233431	-0.0440282		61.6716	47.7986
	0.21658	0.32571		60.829	66.2855
	0.136015	0.188196		56.8007	59.4098
	0.222697	0.202948		61.1348	60.1474
	0.317073	-0.0259117		65.8537	48.7044
	0.137964	0.35937		56.8982	67.9685
	0.323825	0.254012		66.1912	62.7006
	0.600793	0.267281		80.0397	63.3641
	0.524324	0.0755575		76.2162	53.7779
	0.382402	0.446116		69.1201	72.3058
	0.506671	0.170034		75.3336	58.5017
	0.651849	0.457581		82.5924	72.8791
	0.464421	0.404674		73.2211	70.2337
	0.832979			91.649

## Sheet: Fig 4E
Training			testing
Sh-scrb	sh-Ift20		Sh-scrb	sh-Ift20
n=20	n=20		n=20	n=20
7.25	20.29		7.57	17.51
3.21	17.05		30.81	13.05
2.33	8.13		7.9	24.81
14.89	5.82		33.06	23.09
22.65	22.25		37.19	14.43
12.97	14.22		64.26	2.01
6.21	15.76		20.3	22.37
28.28	3.82		72.79	9.12
23.76	2.46		29.84	1.83
5.29	7.5		42.47	4.53
19.94	4.2		64.92	7.95
1.51	4.6		18.98	5.08
23.24	2.04		27.97	10.77
2.05	1.49		6.83	37
8.93	7.46		20.72	3.93
0	9.13		18.38	23
14.75	9		61.09	3.35
21.81	9.07		27.59	0.98
1.87	4.46		29.6	31.35
9.09	5.92		47.14	49.97

## Sheet: Fig 4F
				MWM	Escape latency
					Sh-scrb	sh-Ift20
					Sh-scrb	n=10									sh-Ift20	n=8
				1	62.75	44	95.25	59	56.75	120	84.75	87.75	78	81	33	108.75	109.5	120	70.25	99	97	65.75
				2	37.25	44.75	68	92.75	45.75	64.75	23	33.75	45.5	31.5	33.75	120	61	8.5	37.25	89.25	44.5	88
				3	13.25	114.5	13.5	53.75	16.25	34.75	7	72.75	17.25	8.25	12	45.25	72.5	8.25	29.75	17.25	18.25	25.5
				4	13	59.25	29	24	51.5	11.75	14	50.75	17.5	23.75	5.5	14.5	81.5	37.75	54.75	9.5	12.75	12.25
				5	14.25	20.75	52.25	8.75	8.25	36	33.25	22	13.75	28.5	8.75	20.75	79	35.75	7	18.75	7.25	15.5
				6	16	10.25	48.75	11.5	32.5	10	5.25	17	7.25	5.5	8.25	10.5	36.5	10.75	21	13.25	10.25	33.5
				7	7.75	12	18.5	12.25	11	9.75	6.75	16.5	5.75	6.5	13.5	14.5	14	28.5	13.25	23	16.5	27
				8	12	13.25	14.25	9	10.25	16.5	10	14.5	8.75	14	8.75	10	17.5	28.75	21.5	8.5	5.75	35.75

## Sheet: Fig 4G
	LC3B II/ b-actin
	Sh-Scrb + TAT-Scrb	Sh-Ift20 + TAT-Scrb	Sh-Ift20 + TAT-Beclin1
	n=5	n=5	n=4
	1.06834	0.797365	0.827456
	1.21678	0.746539	0.762062
	1.09272	0.732721	2.60001
	0.731043	0.629026	3.19714
	0.891111	0.655212

## Sheet: Fig 4H
Discrimination Index				Preference Index
Sh-scrb + TAT-scrb	sh-Ift20 + TAT-Scrb	sh-Ift20 + TAT-Beclin 1		Sh-scrb + TAT-scrb	sh-Ift20 + TAT-Scrb	sh-Ift20 + TAT-Beclin 1
n=7	n=10	n=8		n=7	n=10	n=8
0.310355	-0.174035	0.111143		65.5178	41.2982	55.5572
0.311547	0.0451436	0.440089		65.5773	52.2572	72.0045
0.0947164	-0.00696823	0.15205		54.7358	49.6516	57.6025
0.231696	-0.108635	0.126689		61.5848	44.5682	56.3344
0.226392	0.0673925	0.040842		61.3196	53.3696	52.0421
0.111326	0.0840708	0.0828491		55.5663	54.2035	54.1425
0.0938462	-0.103169	0.449918		54.6923	44.8416	72.4959
	0.260454	0.221069			63.0227	61.0535
	-0.0435799				47.821
	0.0603448				53.0172
