# Supplementary material for: A primary cilia–autophagy axis in hippocampal neurons is essential to maintain cognitive resilience
Source: Nat Aging. 2025 Feb 21;5(3):450–67. doi: 10.1038/s43587-024-00791-0 (PMC11922775; doi:10.1038/s43587-024-00791-0)
Supplement: Supplementary file 6 — Statistical source data. [file 43587_2024_791_MOESM6_ESM.xlsx]

## Sheet: Fig 5A
	Ift20						Ift25
	3 mo	6 mo	12 mo	16 mo	23 mo		3 mo	6 mo	12 mo	16 mo	23 mo
	n=6	n=6	n=6	n=6	n=5		n=6	n=6	n=6	n=6	n=6
	1.14392	0.986358	0.784347	0.724028	0.830996		1.11004	0.815579	0.7421	0.644967	0.860034
	1.03661	0.904638	0.853485	0.790564	0.649642		1.08222	0.781236	0.746021	0.815648	0.692632
	0.911701	0.851241	0.849293	0.754635	0.73275		1.01752	0.782806	0.775717	0.757419	0.866551
	1.03506	0.960545	1.00807	0.876027	0.861098		1.03356	0.88872	0.773186	0.708466	0.790502
	0.943034	1.05954	0.929743	0.95015	0.919939		0.914929	0.848828	0.735896	0.846281	0.762082
	0.947637	0.964313	0.873367	0.950318			0.865128	0.716512	0.72158	0.796042	0.844935
	Ift88						Kif3a
	3 mo	6 mo	12 mo	16 mo	23 mo		3 mo	6 mo	12 mo	16 mo	23 mo
	n=6	n=6	n=6	n=6	n=5		n=6	n=6	n=6	n=6	n=4
	1.02458	1.04343	0.758479	0.681567	0.8048		0.971912	0.964488	0.836878	0.806003	0.819454
	1.03342	1.05096	0.989908	0.852312	0.47479		1.11988	0.922907	0.888465	0.780249	0.775956
	0.942938	0.922705	1.02629	0.547369	0.974697		0.967534	0.862343	0.977128	0.618091	0.83969
	1.03819	1.05036	0.974194	0.723664	0.893967		1.06557	0.970012	0.934034	0.876349	0.97534
	0.928842	1.1501	0.765157	0.886009	0.851234		0.945841	1.01665	1.05907	0.944222
	1.03867	0.970816	0.920809	0.908704			0.942184	0.952701	0.998827	0.922784

## Sheet: Fig 5C
								Primary cilia length
								3 mo	16 mo
								n=8	n=7
								3.06249	4.42395
								2.79218	4.33677
								4.11021	3.66709
								2.98464	3.88308
								2.91487
								3.15772	3.45734
								3.134	3.69625
								3.22691	3.59818

## Sheet: Fig 5D
	IFT20
	3 mo	16 mo	16 mo + mIft20
	n=7	n=8	n=8
	1.01557	0.861967	1.15806
	0.947287	0.87642	1.0187
	1.15099	0.688797	0.973489
	0.886154	0.854032	1.06214
		0.762584	0.85359
	1.27143	0.875038	1.34729
	0.918766	0.726922	1.22761
	0.809802	0.84144	0.852396

## Sheet: Fig 5E
	IFT25				IFT88				KIF3a
	3 mo	16 mo	16 mo + mIft20		3 mo	16 mo	16 mo + mIft20		3 mo	16 mo	16 mo + mIft20
	n=8	n=7	n=8		n=8	n=7	n=8		n=8	n=7	n=8
	1.64882	0.298217	0.599531		1.04811	0.484932	0.382478		1.40211	0.607173	0.326734
	1.19042	0.28416	1.42894		1.147	0.657695	0.46241		1.40857	0.607759	0.591635
	0.465254	0.258773	1.14395		0.313812	0.20954	0.888719		0.697488	0.383654	1.09893
	1.03005	0.333315	0.757182		0.605715	0.655886	0.432827		1.21936	0.380111	0.720281
	0.517386	0.868537	0.953333		1.03963	0.436889	0.552439		0.620419	0.719762	1.12251
	0.59189	0.825878	1.24138		1.15923	0.197634	0.29726		0.532532	0.87058	1.38923
	1.19889	0.423302	0.778688		0.879789	1.06026	1.27967		0.94159	1.01275	1.38113
	1.3573		0.848558		1.12052		1.30953		1.17794		2.06473

## Sheet: Fig 5F
	LC3 punctae				p62 punctae
	3 mo	16 mo	16 mo + mIft20		3 mo	16 mo	16 mo + mIft20
	n=5	n=5	n=5		n=5	n=4	n=5
	1.06059	0.167661	0.824018		0.831929	1.33997	0.909793
	0.915764	0.905647	0.647237		0.899089	1.68968	1.02524
	0.852971	0.620892	1.19795		1.33748	1.11614	1.13944
	1.15959	0.596202	1.04363		0.803817	1.19311	1.15956
	1.01109	0.427014	0.719927		1.12769		1.17982

## Sheet: Fig 5G
	Discrimination index				Preference index
	3 mo	16 mo	16 mo + mIft20		3 mo	16 mo	16 mo + mIft20
	n=8	n=8	n=8		n=8	n=8	n=8
	0.178783	-0.0155306	0.283862		58.9392	49.2235	64.1931
	0.113198	-0.0335306	0.343494		55.6599	48.3235	67.1747
	0.221397	0.0257511	0.228501		61.0698	51.2876	61.4251
	0.125325	0.0304054	0.0835401		56.2662	51.5203	54.177
	0.256748	0.0788472	0.221165		62.8374	53.9424	61.0583
	0.219589	0.0287973	0.118546		60.9795	51.4399	55.9273
	0.179115	0.075495	0.0694143		58.9557	53.7748	53.4707
	0.157563	0.113006	0.0320946		57.8782	55.6503	51.6047
