# Supplementary material for: A primary cilia–autophagy axis in hippocampal neurons is essential to maintain cognitive resilience
Source: Nat Aging. 2025 Feb 21;5(3):450–67. doi: 10.1038/s43587-024-00791-0 (PMC11922775; doi:10.1038/s43587-024-00791-0)
Supplement: Supplementary file 7 — Statistical source data. [file 43587_2024_791_MOESM7_ESM.xlsx]

## Sheet: Fig 6A
	LC3B II/ b-actin						p62/ b-actin
	3 mo +shScrb +Veh	16 mo +shScrb +Veh	16 mo +shScrb +OCN	16 mo +shIft20 +OCN			3 mo +shScrb +Veh	16 mo +shScrb +Veh	16 mo +shScrb +OCN	16 mo +shIft20 +OCN
	n=10	n=10	n=10	n=9			n=9	n=10	n=10	n=9
	0.68676	0.692476	0.534043	0.506768			0.677067	0.968756	0.772461	1.30549
	1.20872	0.809951	0.569228	0.576819			1.3949	1.79733	0.988754	1.52552
	0.551532	0.553138	0.932239	0.68832			0.636932	1.3149	0.931002	0.877388
	1.33167	1.04844	0.651604	0.57195			1.25095	0.633987	1.06337	1.1709
	0.745968	0.549161	0.880944	0.721888			1.04015	1.36419	0.609303	1.00012
	1.47535	0.382169
	1.13928	0.718928	1.50131	1.15938			1.13555	1.94164	1.29099	1.89327
	1.18719	0.84273	1.14108	0.846316			1.26423	1.30962	1.16947	1.51024
	0.860676	0.942526	1.12552	0.81714			0.693795	1.40001	0.954095	1.20784
	0.812849	0.711461	0.749981	0.800655			0.906426	0.745872	0.731291	0.775965
			0.589621					0.937425	0.631794

## Sheet: Fig 6B
	Discrimination index					Preference index
	3 mo +shScrb +Veh	16 mo +shScrb +Veh	16 mo +shScrb +OCN	16 mo +shIft20 +OCN		3 mo +shScrb +Veh	16 mo +shScrb +Veh	16 mo +shScrb +OCN	16 mo +shIft20 +OCN
	n=16	n=12	n=15	n=14		n=16	n=12	n=15	n=14
	0.277671	-0.035614	0.180488	0.178645		63.8836	48.2193	59.0244	58.9322
	0.23544	0.130827	0.238812	0.14781		61.772	56.5413	61.9406	57.3905
	0.155446	-0.013862	0.091861	0.00507		57.7723	49.3069	54.5931	50.2535
	0.088415	-0.229127	0.083699	-0.02071		54.4208	38.5436	54.185	48.9645
	0.144078	0.098567	0.197772	0.132139		57.2039	54.9284	59.8886	56.6069
	0.12131	-0.02284	0.079858	-0.080487		56.0655	48.858	53.9929	45.9757
	0.119882	0.127416	0.127171	0.087314		55.9941	56.3708	56.3585	54.3657
	0.125245	0.064701	0.214785	0.112122		56.2622	53.2351	60.7392	55.6061
	0.168791	-0.112528	0.137245	-0.090829		58.4396	44.3736	56.8623	45.4585
	0.099724	-0.076902	0.123662	0.213809		54.9862	46.1549	56.1831	60.6904
	0.074194	-0.100211	0.475606	-0.071935		53.7097	44.9894	73.7803	46.4033
	0.236122	0.044907	0.662312	0.265616		61.8061	52.2454	83.1156	63.2808
	0.276233		0.560574	0.217808		63.8116		78.0287	60.8904
	0.148846		-0.011181	0.026828		57.4423		49.4409	51.3414
	0.098552		-0.028852			54.9276		48.5574
	0.169676					58.4838
