# Supplementary material for: A primary cilia–autophagy axis in hippocampal neurons is essential to maintain cognitive resilience
Source: Nat Aging. 2025 Feb 21;5(3):450–67. doi: 10.1038/s43587-024-00791-0 (PMC11922775; doi:10.1038/s43587-024-00791-0)
Supplement: Supplementary file 8 — Statistical source data. [file 43587_2024_791_MOESM8_ESM.xlsx]

## Sheet: Fig 7A
	P-CREB		CREB
	Veh	OCN	Veh	OCN
	n=7	n=8	n=7	n=8
	0.868587	1.37445	1.10295	1.39574
	0.816391	1.35699	0.665618	1.97548
	0.821168	3.23559	1.24177	0.626775
	1.49385			1.91687
	0.707386	2.2634	1.45438	0.852186
	0.970232	2.67557	0.496037	0.983764
	1.32238	0.603997	0.853854	1.86256
		0.895034	1.33956	2.11662
		1.08542

## Sheet: Fig 7B
	Veh	OCN	666-15	666-15 + OCN
	n=11	n=11	n=10	n=10
	1.14613	1.14957	1.22842	0.911362
	0.853872	1.59252	1.08382	1.07926
	1.00155	1.77908	1.11891	0.974286
	1.12916	1.54918	0.926554	0.656869
	0.774024	0.953598	0.906059	0.605676
	1.09527	0.774818	0.597698	0.675808
	1.06981	3.13285	0.79452	1.43679
	0.798865	0.718277	1.88984	0.878852
	0.834384	2.3786	2.14653	1.69182
	1.50815	2.05745	0.917168	1.94921
	0.788787	0.788787

## Sheet: Fig 7C
		3 mo + Veh	16 mo + Veh	16 mo + OCN
		n=4	n=4	n=4
		0.726731	0.859839	1.67551
		0.858494	0.671219	2.15051
		1.0245	0.714691	1.46438
		1.39028	0.896384	1.07477

## Sheet: Fig 7D
	sh-scrb	sh-Kif3a		sh-scrb	sh-Ift20 mir
	n=7	n=7		n=4	n=5
	0.698304	0.675406		1.18905	0.500276
	1.05486	0.789782		1.20358	0.364109
	0.931669	0.703574		0.907513	0.535189
	0.886597	0.885418		0.699854	0.308765
	1.45329	0.719151			0.422867
	1.13136	0.740643
	0.843924	0.808964

## Sheet: Fig 7E
		3 mo + control	16 mo + control	16 mo + mIft20
		n=4	n=4	n=4
		0.706764	0.63758	1.26629
		1.28739	0.224975	1.30625
		0.92699	0.364266	1.78308
		1.07885	0.24533	1.11552

## Sheet: Fig 7F
		3 mo sh-Scrb + Veh	16 mo sh-Scrb + Veh	16 mo sh-Scrb + OCN	16 mo sh-Ift20 + OCN
		n=9	n=10	n=9	n=10
		0.786392	0.423528	1.06085	0.476654
		0.588405	0.328034	0.52682	0.724511
		1.04973	0.673064	0.764204	0.445835
		1.26965	0.812178	0.748343	0.980865
		1.30583	0.743269	0.770121	0.71909
					0.834149
		1.48022	0.923946	1.05887	0.707951
		0.659144	0.941398	1.2222	0.727082
		1.18554	0.994015	0.928306	0.889724
		0.6751	0.989973	1.27258	0.787094
			0.572322
