# Supplementary material for: A primary cilia–autophagy axis in hippocampal neurons is essential to maintain cognitive resilience
Source: Nat Aging. 2025 Feb 21;5(3):450–67. doi: 10.1038/s43587-024-00791-0 (PMC11922775; doi:10.1038/s43587-024-00791-0)
Supplement: Supplementary file 10 — Statistical source data. [file 43587_2024_791_MOESM10_ESM.xlsx]

## Sheet: Ex data Fig 1D
OCN	-	+	-	+	-	+
Baf	-	-	+	+	-	-
sh Gpr158	-	-	-	-	+	+
	n=3	n=3	n=3	n=3	n=3	n=3
	1	1.22953	1.82407	2.14714	0.661462	0.827708
	1	1.50843	2.20814	3.68937	0.327225	0.63205
	1	1.9924	1.796	4.45844	1.84771	2.53898

## Sheet: Ex data Fig 1G
					100
					60
					100
					100
					50
					100
					60
					100
					100
					83.333
					75
					68.75
					75
