# Supplementary material for: A primary cilia–autophagy axis in hippocampal neurons is essential to maintain cognitive resilience
Source: Nat Aging. 2025 Feb 21;5(3):450–67. doi: 10.1038/s43587-024-00791-0 (PMC11922775; doi:10.1038/s43587-024-00791-0)
Supplement: Supplementary file 11 — Statistical source data. [file 43587_2024_791_MOESM11_ESM.xlsx]

## Sheet: Ex data Fig 2A
				IFT20		IFT88		IFT25		KIF3A		TULP3
				Veh	OCN	Veh	OCN	Veh	OCN	Veh	OCN	Veh	OCN
				n=8	n=8	n=8	n=8	n=8	n=8	n=8	n=8	n=8	n=8
				1.23131	1.18797	0.998408	1.15844	1.24256	1.38329	1.17148	1.0254	0.848535	1.52642
				1.11096	1.12029	0.422933	0.644827	1.04327	1.27185	0.917799	1.28741	1.0191	1.32578
				0.990071	1.04138	1.41631	1.47597	0.723517	1.98241	1.1683	1.35501	1.16405	1.13633
				0.667659	0.959414	1.16235	1.49154	0.99066	2.10612	0.742421	1.2095	0.968317	1.33883
				0.468013	2.37934	0.468013	2.37934	0.728401	1.57003	0.885063	1.2157	0.675593	1.48186
				0.854539	1.72528	0.854539	1.72528	0.539059	1.7537	0.78553	1.13812	0.74412	1.65954
				1.6476	3.73625	1.6476	3.73625	0.806578	2.04769	0.850642	2.34458	1.09356	1.72578
				1.02985	2.84255	1.02985	2.84255	1.92596	1.83607	1.47876	1.67715	1.48673	1.72905

## Sheet: Ex data Fig 2B
				IFT20				KIF3A				LC3B II
				WT	Gpr158-/-	WT	Ocn-/-	WT	Gpr158-/-	WT	Ocn-/-	WT	Gpr158-/-	WT	Ocn-/-
				n=4	n=4	n=7	n=7	n=4	n=4	n=7	n=7	n=4	n=4	n=7	n=7
				0.609028	0.906091	1.64393	0.524239	0.811953	0.740292	1.08231	0.942011	1.21256	0.437392	0.658155	0.935123
				1.27578	0.714549	1.07329	0.561574	1.10758	0.712902	0.687669	0.849582	1.11985	0.517936	1.11424	0.200902
				1.17309	0.54272	0.676495	0.320657	1.15221	0.496038	1.3537	0.499294	0.750541	0.867404	1.34573	0.115377
				0.942105	0.30771	0.606282	0.377006	0.928253	0.342542	0.908572	1.01773	0.917043	0.419775	1.96075	0.256914
						1.72249	0.419849			1.18893	0.744209			1.01359	0.255711
						0.773997	0.29398			0.963222	0.6754			0.474908	0.269539
						0.503511	0.164065			0.815599	0.733866			0.432627	0.395566
