# Supplementary material for: A primary cilia–autophagy axis in hippocampal neurons is essential to maintain cognitive resilience
Source: Nat Aging. 2025 Feb 21;5(3):450–67. doi: 10.1038/s43587-024-00791-0 (PMC11922775; doi:10.1038/s43587-024-00791-0)
Supplement: Supplementary file 12 — Statistical source data. [file 43587_2024_791_MOESM12_ESM.xlsx]

## Sheet: Ex data Fig 3A
		IFT20		IFT88		IFT25		Kif3a		Tulp3
		WT	Ocn-/-	WT	Ocn-/-	WT	Ocn-/-	WT	Ocn-/-	WT	Ocn-/-
		n=4	n=5	n=4	n=5	n=4	n=5	n=4	n=5	n=4	n=5
		1.03781	0.975212	0.829299	0.787979	1.05577	0.8926	1.05838	1.18049	0.843546	0.910635
		0.95166	0.962296	1.13101	0.892651	0.978377	0.958055	1.04381	1.0702	1.09473	0.917896
		1.00772	1.01006	1.15746	0.957419	1.00984	1.05283	0.910923	1.20065	1.10094	0.885089
		1.00475	1.16626	0.921124	1.34245	0.958672	1.12728	0.993695	0.948422	0.983611	0.923629
			1.21028		1.26607		1.25451		1.2635		1.05563

## Sheet: Ex data Fig 3B
		IFT20		IFT88		IFT25		Kif3a		Tulp3
		WT	Gpr158-/-	WT	Gpr158-/-	WT	Gpr158-/-	WT	Gpr158-/-	WT	Gpr158-/-
		n=5	n=5	n=5	n=5	n=5	n=5	n=5	n=5	n=5	n=5
		0.987141	1.07589	0.811522	0.814355	0.856413	0.95067	1.00904	1.05033	0.812486	1.01051
		0.9598	1.13032	1.01685	0.777584	1.0964	1.01374	1.01918	0.964363	0.863806	0.962093
		1.01463	1.32108	1.32614	0.788961	1.07851	1.01877	1.04154	1.14512	1.30673	1.05127
		1.02578	0.95657	1.02557	0.551402	1.00101	0.890855	0.948006	0.604356	1.18891	0.517823
		1.01409	1.16098	0.891026	0.95465	0.986467	1.02006	0.984813	0.980767	0.917137	0.954471

## Sheet: Ex data Fig 3C
	IFT20		IFT88		IFT25		Kif3a		Tulp3
	Veh	OCN	Veh	OCN	Veh	OCN	Veh	OCN	Veh	OCN
	n=5	n=4	n=5	n=4	n=5	n=4	n=5	n=4	n=5	n=4
	1.07607	1.4094	0.973371	1.17371	0.982421	1.17752	0.971425	1.12596	1.0687	1.09134
	0.86487	1.29947	0.80747	1.18205	0.827362	1.1354	0.904931	1.06068	0.898089	1.25879
	0.979414	1.42427	0.911888	0.957573	0.923205	1.64955	0.945632	1.22077	0.901582	1.64119
	1.02577	1.28443	1.01428	1.20332	1.05004	1.21894	1.06928	0.994918	0.998319	1.27602
	1.06953		1.37561		1.26912		1.12502		1.15757

## Sheet: Ex data Fig 3D 
	RT-qPCR	IFT20			WB	IFT20		GPR158
		sh-Scrb	sh-IFT20			sh-Scrb	sh-IFT20	sh-Scrb	sh-IFT20
		n=3	n=4			n=7	n=9	n=8	n=9
							0.852326	1.92668	0.309403
		1.0693	0.5267			1.14164	0.949199	0.879724	0.133096
		1.1277	0.5737			0.972719	0.694534	0.2954	0.276691
		0.8293	0.4654			0.885643	0.978275	0.898194	0.445296
			0.7245
						1.1347	0.149469	0.732426	0.331468
						0.89125	0.553011	0.667828	0.316875
						0.997783	0.615993	1.05615	0.318773
						0.976266	0.325741	1.5436	0.617568
							0.425571		0.824847

## Sheet: Ex data Fig 3E
	RT-qPCR	Kif3a			WB	KIF3A		GPR158
		sh-Scrb	sh-Kif3a			sh-Scrb	sh-Kif3a	sh-Scrb	sh-Kif3a
		n=7	n=8			n=7	n=7	n=7	n=7
		0.88362	0.68373			1.83517	0.0202647	1.15607	0.398754
		0.91478	0.45581			1.12095	0.132072	1.64435	0.204779
		0.88976	0.95362			0.639856	0.271085	0.623462	0.314693
		1.16594	0.69327			0.404026	0.53275	0.576121	0.31616
		1.14591	0.81875
		0.991336	0.756518			1.40693	0.292569	1.50126	0.63142
		1.00866	0.487153			0.952466	0.366828	0.834248	0.422155
			0.70098			0.6406	0.177262	0.664496	0.161803

## Sheet: Ex data Fig 3F
		LC3B punctae				p62 punctae
		sh-Scrb	sh-Ift20	sh-Kif3a		sh-Scrb	sh-Ift20	sh-Kif3a
		n=5	n=4	n=5		n=5	n=4	n=5
		1.3732	0.987812	0.953094		0.945373	1.09528	0.687827
		0.849049	0.538243	1.62219		1.10907	0.613183	1.27063
		0.661527	1.20543	1.18004		1.03916	0.706095	0.542755
		0.893703	1.10208	1.81836		0.918803	1.01213	1.01679
		1.22252		0.823503		0.987593		0.759814
