# Supplementary material for: A primary cilia–autophagy axis in hippocampal neurons is essential to maintain cognitive resilience
Source: Nat Aging. 2025 Feb 21;5(3):450–67. doi: 10.1038/s43587-024-00791-0 (PMC11922775; doi:10.1038/s43587-024-00791-0)
Supplement: Supplementary file 13 — Statistical source data. [file 43587_2024_791_MOESM13_ESM.xlsx]

## Sheet: Ex data Fig 4A
	Preference index Left vs Right					Preference index Left vs Right
	sh-Scrb	sh-Ift20	sh-Scrb	sh-Ift20		sh-Scrb	sh-Kif3a	sh-Scrb	sh-Kif3a
	n=4	n=7	n=4	n=7		n=9	n=7	n=9	n=7
	LEFT OBJECT		RIGHT OBJECT			LEFT OBJECT		RIGHT OBJECT
	47.9777	51.9286	52.0223	48.0714		48.7825	51.0723	51.2175	48.9277
	53.2147	51.216	46.7853	48.784		48.8918	51.849	51.1082	48.151
		47.2453		52.7547		47.8116	48.6602	52.1884	51.3398
	56.08	48.806	43.9181	51.194		61.7853	55.6579	38.2147	44.3421
	54.09	49.1406	45.9144	50.8594		46.9813	39.5559	53.0187	60.4441
		52.0434		47.9566		48.8859	46.8574	51.1141	53.1426
		54.8175		45.1825		57.2703	50.5686	42.7297	49.4314
						49.6694		50.3306
						51.0723		48.9277

## Sheet: Ex data Fig 4B
		Time in the center		Total ambulation		Speed
		sh-Scrb	sh-Ift20	sh-Scrb	sh-Ift20	sh-Scrb	sh-Ift20
		n=10	n=10	n=10	n=10	n=10	n=10
		13.15	12.26	113.78	149.68	6.31	8.31
		14.63	14.67	135.57	145.3	7.53	8.07
		29.4	16.28	154.53	125.04	8.58	6.94
		24.42	14.38	130.78	123.02	7.26	6.83
		21.27	30.17	143.82	182.01	7.99	10.11
		17.32	17.9	131.13	162.96	7.28	9.05
		24.15	25.04	152.39	132.4	8.46	7.36
		17.4	20.05	154.66	212.75	8.59	11.82
		38.44	16.85	170.99	147.14	9.49	8.17
		23.12	17.03	148.5	180.05	8.25	10
		Time in the center		Total ambulation		Speed
		sh-Scrb	sh-Kif3a	sh-Scrb	sh-Kif3a	sh-Scrb	sh-Kif3a
		n=12	n=9	n=12	n=9	n=12	n=9
		27	16.2	89.17	130.04	4.95	7.22
		25.31	19.72	83.2	101.56	4.62	5.63
		25.17	24.75	125.6	81.07	6.98	4.49
		18.58	20.07	73.51	190.55	4.07	10.58
		21.23	10.52	98.77	202.95	5.48	11.27
		17.27	38.54	61.22	113.54	3.39	6.3
		28.08	20.12	99.08	189.85	5.5	10.54
		29.49	29.27	82.49	119.9	4.57	6.65
		40.15	31.92	91.68	93.4	5.09	5.18
		8.56		67.21		3.73
		19.82		103.94		5.77
		18.75		94		5.22

## Sheet: Ex data Fig 4C
	Number entry in the light		Latency to reach the light		Relative distance in the light
	sh-Scrb	sh-Ift20	sh-Scrb	sh-Ift20	sh-Scrb	sh-Ift20
	n=10	n=9	n=10	n=9	n=10	n=9
	7	22	13.71	32.9	49.51	40.48
	26	15	23.16	20.58	42.94	29.63
	12	6	197.03	75.29	29.2	7.48
	17	22	185.45	0	25.17	24.67
	24	15	31.49	109.76	37.59	17.74
	6	16	1.87	4.33	9.27	17.03
	14	5	0.99	151.08	27.66	10.01
	14	12	40.67	197.15	23.66	26.32
	18	9	20.38	11.79	30.99	11.86
	23		18.79		16.04
	Number entry in the light		Latency to reach the light		Relative distance in the light
	sh-Scrb	sh-Kif3a	sh-Scrb	sh-Kif3a	sh-Scrb	sh-Kif3a
	n=10	n=10	n=10	n=10	n=10	n=10
	9	16	58.47	3	46.03	44.56
	16	6	2.32	27.13	48.62	66.86
	21	25	39.83	7.72	54.39	69.31
	5	14	19.32	21.02	44.81	53.16
	14	18	8.58	6.09	44.04	59.86
	12	19	105.08	34.15	37.43	34.47
	19	22	8.33	8.08	54.59	56.15
	9	9	100.03	38.98	34.15	18.28
	19	14	20.94	13.25	56.14	49.91
	13	28	65.48	1.17	48.48	60.85

## Sheet: Ex data Fig 4D
									IFT88
									sh-Scrb	sh-Ift88
									n=8	n=10
									0.892216	0.717844
									0.698852	0.592275
									1.23382	0.706559
									1.17511	0.811664
										0.322228
									0.917483	0.313858
									0.672884	0.485676
									1.4689	0.32477
									0.940733	0.253404
										0.195191

## Sheet: Ex data Fig 4E
		Training			Testing
		sh-Scrb	sh-Ift88		sh-Scrb	sh-Ift88
		n=16	n=18		n=16	n=18
		34.46	19.87		68.91	32.86
		17.44	28.72		46.66	57.09
		29.62	22.4		39.84	23.33
		19.71	16.06		36.79	58.72
		28.11	13.37		58.87	13.44
		5.65	3.22		29.07	36.41
		10.47	2.87		43.33	20.54
		37.57	10.96		56.87	20.89
		18.93	21.94		56.21	34.59
		9.73	27.15		34.31	44.44
		19.98	14.11		36.12	8.88
		4.43	12.75		54.8	48.86
		13.61	1.22		24.79	43.66
		28.57	7.95		70.97	55.65
		20.59	7.65		70.49	45.48
		13.28	23.76		57.5	50.37
			2.63			53.88
			28.77			33.57

## Sheet: Ex data Fig 4F
	Preference index Left vs Right
	sh-Scrb	sh-Ift20 mir	sh-Scrb	sh-Ift20 mir
	n=6	n=6	n=6	n=6
	LEFT OBJECT		RIGHT OBJECT
	49.597	48.1233	50.403	51.8767
	44.489	45.3084	55.511	54.6916
	58.9423	46.9355	41.0577	53.0645
	53.8638	46.7928	46.1362	53.2072
	45.9677	50.3324	54.0323	49.6676
	48.1047	51.5081	51.8953	48.4919

## Sheet: Ex data Fig 4G
		Number entry in the light		Latency to reach the light
		sh-Scrb	sh-Ift20	sh-Scrb	sh-Ift20
		n=10	n=10	n=10	n=10
		12	8	46.71	170.79
		10	9	70.79	4.86
		14	19	6.79	82.04
		20	13	32.75	44.69
		6	22	7.05	34.98
		15	17	94.43	20.97
		16	25	140.66	34.91
		15	16	39.61	4.08
		14	17	21.86	77.55
		14	16	34.04	29.66
