# Supplementary material for: A primary cilia–autophagy axis in hippocampal neurons is essential to maintain cognitive resilience
Source: Nat Aging. 2025 Feb 21;5(3):450–67. doi: 10.1038/s43587-024-00791-0 (PMC11922775; doi:10.1038/s43587-024-00791-0)
Supplement: Supplementary file 14 — Statistical source data. [file 43587_2024_791_MOESM14_ESM.xlsx]

## Sheet: Ex data Fig 5A
						Primary cilia lenght
						3 mo	16 mo
						n=6	n=6
						2.79087	2.75325
						2.7715	3.10715
						2.71055	3.19225
						2.74316	3.10806
						2.87021	3.13331
						2.65955	2.85566

## Sheet: Ex data Fig 5B
	CA3	Primary cilia lenght						DG	Primary cilia lenght
		16 mo + Ctrl	16 mo + mIft20						16 mo + Ctrl	16 mo + mIft20
		n=5	n=5						n=5	n=5
		4.61271	5.53483						2.80622	2.88661
		3.71622	5.4451						2.57024	2.45074
		4.5558	5.73046						2.72619	2.45977
		5.3156	3.91583						2.37181	2.47058
		5.21935	4.77024						2.23387	2.42448

## Sheet: Ex data Fig 5C
	3 mo + Ctrl	n=9									16 mo + Ctrl	n=8								16 mo + mIft20	n=7
1	63.5	54.5	72.8	86.3	46.5	57.8	56.5	26.5	56.5		64	75	120	98.8	117	63.5	73.3	120		60.5	89.5	80	84	88.25	109	87.25
2	42.8	33.3	51	37	58.8	38.5	16.8	11.8	31		75.8	78.3	120	120	98.5	18	64	59		36.8	27.3	41.8	42.8	101.3	64.8	16
3	6	13	33.3	24.3	40.3	32.3	13	21.3	12.5		10.3	71.8	78.3	110	25.8	22.3	79.5	16.5		29.3	9.5	9	17.8	24.5	47	96.5
4	15	6.8	19.5	15.5	38	30.3	9.3	19	17.5		42.5	62.3	94.5	120	74.5	26.3	17.3	40.8		29.5	57.3	8.8	9	13.3	16.3	20.3
5	15.5	15	16.5	41.5	15.3	26	13	9.8	15		13	61	40.8	120	17.3	28.3	27.5	12.8		26.8	31	10	6.5	28.5	27.3	33
6	15.3	18.3	8.8	8	13.8	8.8	22.3	11.8	35.5		11.8	60.5	120	120	12.8	19.8	22.5	26.3		10.5	73.8	9.3	21.5	7.5	13	12.5
7	11.5	15.3	7.3	7.3	17.3	8.8	15	16	28.8		14.5	81.5	33	120	26.5	16.5	6	12.8		12.8	39.8	11.5	13.3	33.5	25.5	11
8	8.8	6	16.5	9.8	17.8	8.5	12.3	11.3	13.3		9.8	81.3	18	103.8	13	10	6	11.5		9.5	15.3	10.3	12.8	7	22.5	9.8
9	20.5	7.5	9	6.3	17	6.8	11.8	9.3	11.8		8.8	53.5	37.8	120	21	10.5	14.5	17.5		7	14.5	24.5	6.8	26.5	12	9
