# Supplementary material for: A primary cilia–autophagy axis in hippocampal neurons is essential to maintain cognitive resilience
Source: Nat Aging. 2025 Feb 21;5(3):450–67. doi: 10.1038/s43587-024-00791-0 (PMC11922775; doi:10.1038/s43587-024-00791-0)
Supplement: Supplementary file 15 — Statistical source data. [file 43587_2024_791_MOESM15_ESM.xlsx]

## Sheet: Ex data Fig 6A
		IFT20		KIF3A		TULP3
		16 mo + Veh	16 mo + OCN	16 mo + Veh	16 mo + OCN	16 mo + Veh	16 mo + OCN
		n=8	n=9	n=8	n=9	n=8	n=9
		0.898128	1.91281	0.815499	0.423478	0.822342	2.69612
		1.07486	2.11936	1.15856	0.72322	1.01368	2.17996
		1.02702	2.1159	1.10496	1.96183	1.0981	2.47802
		0.793365	2.20896	0.92098	1.72478	1.06589	4.45476
		0.830777	1.48715	0.795737	1.52389	1.00546	1.8224
		1.06814	1.16732	1.07981	1.4293	1.02419	1.82117
		1.24867	1.61584	1.08059	1.37573	0.942693	2.05449
		1.05905	1.36035	1.04386	1.43418	1.02766	0.951963
			1.09035		1.06896		1.07216

## Sheet: Ex data Fig 6B
									Primary cilia lenght
									3 mo + Veh	16 mo + Veh	16 mo + OCN
									n=4	n=5	n=4
									3.49549	4.42714	4.65798
									3.17414	3.98685	5.22793
									4.15013	4.70505	3.50519
									3.77282	5.19323	4.78012
										4.32924
