# Supplementary material for: A primary cilia–autophagy axis in hippocampal neurons is essential to maintain cognitive resilience
Source: Nat Aging. 2025 Feb 21;5(3):450–67. doi: 10.1038/s43587-024-00791-0 (PMC11922775; doi:10.1038/s43587-024-00791-0)
Supplement: Supplementary file 16 — Statistical source data. [file 43587_2024_791_MOESM16_ESM.xlsx]

## Sheet: Ex data Fig 7A
	CA3	P-CREB intensity
		3 mo + Veh	3 mo + OCN
		n=4	n=5
		0.867415	1.10538
		1.11873	1.1525
		0.930099	1.09525
		1.08376	1.08353
			1.07966
	DG	P-CREB intensity
		3 mo + Veh	3 mo + OCN
		n=4	n=5
		0.927704	1.08472
		1.07281	1.16717
		0.940298	0.889241
		1.05919	1.05469
			1.07202
	CA1	P-CREB intensity
		3 mo + Veh	3 mo + OCN
		n=4	n=5
		1.00694	0.79083
		0.80767	1.22362
		1.0328	1.12627
		1.1526	1.31896
			1.25064

## Sheet: Ex data Fig 7B
		CA3	LC3B punctae
			3 mo + Veh	3 mo + OCN
			n=4	n=5
			1.17813	1.20836
			0.951018	1.13293
			0.985559	1.15114
			0.885298	1.27543
				1.16477
		DG	LC3B punctae
			3 mo + Veh	3 mo + OCN
			n=4	n=5
			1.09582	0.969486
			1.00276	0.834217
			1.10148	0.936955
			0.799933	0.891558
				1.04538
		CA1	LC3B punctae
			3 mo + Veh	3 mo + OCN
			n=4	n=5
			1.05143	0.9721
			1.17122	0.833561
			0.954597	0.908629
			0.822752	0.912285
				0.904236

## Sheet: Ex data Fig 7C
	P-CREB intensity
	3 mo Control	16 mo Control	16 mo - mIft20
	n=4	n=4	n=4
	0.692176	0.551371	2.67041
	1.59579	0.14373	1.46764
	1.12293	0.145969	2.73133
	0.589104	0.525761	1.32056

## Sheet: Ex data Fig 7D
					C-Fos
					shScrb + Veh	shScrb + OCN	shIft20 mir + OCN
					n=5	n=4	n=5
					0.853793	1.52484	0.596881
					0.82243	2.18918	0.804739
					0.642829	1.41166	0.838174
					1.2037	1.35904	0.874763
					1.84049		0.614764
